# Supplementary material for: Solid Form and Phase Transformation Properties of Fexofenadine Hydrochloride during Wet Granulation Process
Source: Pharmaceutics. 2021 May 27;13(6):802. doi: 10.3390/pharmaceutics13060802 (PMC8229471; doi:10.3390/pharmaceutics13060802)
Supplement: Supplementary file 1 [file pharmaceutics-13-00802-s001.zip]

Archive with 1 entries (1 files):
- pharmaceutics-1232699-supplementary.pdf
